# Supplementary material for: Heterocyclic π-linkers for reduced energy dissipation in symmetrical IDT-core-based non-fullerene acceptors: a route to efficient organic solar cells
Source: Nanoscale Adv. 2025 Oct 16;7(23):7681–93. doi: 10.1039/d5na00680e (PMC12529793; doi:10.1039/d5na00680e)
Supplement: NA-007-D5NA00680E-s001 [file NA-007-D5NA00680E-s001.txt]

File Name : s1.tif

Caption : fig. s1 comparison of four distinct functionals (b3lyp, camb3lyp, wb97xd, and mpw1pw91)

File Name : s2.tif

Caption : fig. s2 optimized geometries of idt-ed-4f and idt1-idt5 illustrating interatomic distances and torsional angles

File Name : s3.tif

Caption : fig. s3 visualization of molecular planarity in idt-ed-4f and idt1-idt5 based on mpp and sdp values
